# Supplementary material for: Effect of H2A.Z deletion is rescued by compensatory mutations in Fusarium graminearum
Source: PLoS Genet. 2020 Oct 22;16(10):e1009125. doi: 10.1371/journal.pgen.1009125 (PMC7608984; doi:10.1371/journal.pgen.1009125)
Supplement: S1 Table — (XLSX) [file pgen.1009125.s016.xlsx]

## Sheet: Feuil1
Table S1 Primers used in the F. graminearum study
Application	Target	Source	Primer name	Sequence (5’->3’)	Ta (°C)
Deletion of H2A.Z	H2A.Z upstream region*	F. graminearum gDNA	3r-3UTR-H2AZ-R	GCGGATAACAATTTCACACAGGAAACAGCAGCTTGATGAAGAAATCCCATGG	63*
			3UTR-H2AZ-HY-F	GGACACCGGAGACAGGGCGGCCGAGGAATCGAAGTGGCAGAA
	H2A.Z downstream region*	F. graminearum gDNA	5UTR-H2AZ-GRO-R	GCGTTTCGGGTTTACCTCTTCTAGCCTATCGGGGTTTAGTTTTGCT	60*
			5f-UTR-H2AZ-F	GTAACGCCAGGGTTTTCCCAGTCACGACGGAAATAACACAGCAGCGCCT
	Hygromycin resistance cassette	pBSK(-) NeoHygroR	neoHY-8-finF	CTAGAAGAGGTAAACCCGAAACG	68
			neoHY-1-debutR	GGCCGCCCTGTCTCCGGTGTCCCT
	Split marker deletion fragment 1	transformed FY1679 DNA	3UTR-H2AZ-N-R	CCACAGCGGGACATGATCAT	64
			NP_SplitHY_R	TGCCAGTGATACACATGGGG
	Split marker deletion fragment 2	transformed FY1679 DNA	NP_SplitGRO_F	TCTGCAACCAAATCCACCCT	66
			5UTR-H2AZ-N-F	TTCATGAACAGACCCGACGA
H2A.Z add-back in INRA349∆H2A.Z	H2A.Z CDS and upstream region	F. graminearum gDNA	Y-5F_F1	AACGCCAGGGTTTTCCCAGTCACGACGCACTTCTCGAACTCCTCCGA	66
			H2AZ-TtrpC_R	TGACATGGAGCTATTAAATCACTATTAACCCTCGAGCGCCTTGG
	H2A.Z downstream region	F. graminearum gDNA	3F-GenR_F	AGGGTAGCCACGATTCGAAGAGAACAGGTCTCCTATC	62
			Y-3F_R	GGATAACAATTTCACACAGGAAACAGCAGCGATGTCGGCAAACTTCCTCT
	tTrpC*	pAN8.1	TtrpC-H2AZ_F	CCAAGGCGCTCGAGGGTTAATAGTGATTTAATAGCTCCATGTCA	60*
			TtrpC-GenR_F	CTAGATATACCTGTCAGACACTCAAGAGCGGATTCCTCAGTCT
	Geneticin resistance cassette	pSM334	GenR-TtrpC_F	AGACTGAGGAATCCGCTCTTGAGTGTCTGACAGGTATATCTAGC	72
			GenR-3F_R	GATAGGAGACCTGTTCTCTTCGAATCGTGGCTACCCT
	Split marker deletion fragment 1	transformed FY1679 DNA	Y-5F_F1	AACGCCAGGGTTTTCCCAGTCACGACGCACTTCTCGAACTCCTCCGA	68
			MM_SplitET_F	TTGGGTGGAGAGGCTATTCG
	Split marker deletion fragment 2	transformed FY1679 DNA	MM_SplitGEN_R	GAATCCAGAAAAGCGGCCAT	65
			Y-3F_R	GGATAACAATTTCACACAGGAAACAGCAGCGATGTCGGCAAACTTCCTCT
Sanger sequencing	FGRAMPH1_01G23597:CDS.2015	gDNA from INRA349∆H2A.Z or INRA349 WT	PH1-01G23597_F3	CCAGCAATCACATCAACGCT	63
			PH1-01G23597_R4	CTTGACACGAAGGCCAGTTC
	FGRAMPH1_01G23597:CDS.3474	gDNA from INRA156∆H2A.Z#4 or INRA156 WT	PH1-01G23597_R1	CTGTAGTCAAAAGCGTCGCA	63
			PH1-01G23597_F4	CCTTAACGTTGACCAGCCTC
	FGRAMPH1_01G18675:CDS.2555	gDNA from INRA349∆H2A.Z:H2A.Z or INRA349 WT	PH1-01G18675_F3	ACTAAAGAGGCAGTCGAGGA	68
			PH1-01G18675_R3	GCCGGCATGAGAAAGAAGAG
	FGRAMPH1_01G18675:CDS.2545	gDNA from INRA156∆H2A.Z#2 or INRA156 WT	PH1-01G18675_F3	ACTAAAGAGGCAGTCGAGGA	68
			PH1-01G18675_R3	GCCGGCATGAGAAAGAAGAG
	FGRAMPH1_01G03975:CDS.37	gDNA from PH-1∆H2A.Z or PH-1 WT	5’UTR-01G03975_F1	ACAGAGCCATCAATATGCGG	65
			3’UTR-01G03975_R1	GAGGAATCGAAGTGGCAGAA
	FGRAMPH1_01G03975:CDS.100 & 82	gDNA from INRA156∆H2A.Z#3 or INRA156 WT	5’UTR-01G03975_F1	ACAGAGCCATCAATATGCGG	65
			3’UTR-01G03975_R1	GAGGAATCGAAGTGGCAGAA
	FGRAMPH1_01G27197:CDS.1432	gDNA from PH-1∆H2A.Z or PH-1 WT	PH1-01G27197_F1	GGAGTACAGGAGGACAGCAA	65
			PH1-01G27197_R1	ATCAAGCTTCGGGTCTCCTC
	FGRAMPH1_01G14931:CDS.49	gDNA from INRA156∆H2A.Z#2 or INRA156 WT	5’UTR-PH1-01G14931_F	CTTCTGCATCACACACCCAC	68
			3’UTR-PH1-01G14931_R	TGCCACTTAATGTACAAGCCTG
	FGRAMPH1_01G11173:CDS.1609	gDNA from INRA156∆H2A.Z#3 or INRA156 WT	PH1-01G11173_F1	CGGGGCGGAAAGTATAGAGT	65
			PH1-01G11173_R1	CTGGACCTTGCGCTTCTTAG
	FGRAMPH1_01G18925:CDS.239	gDNA from INRA156∆H2A.Z#1 or INRA156 WT	PH1-01G18925_F1	CGTTCGCCATGGTTTCAGTA	65
			PH1-01G18925_R5	ACACGTACTCCCTTCCACAG
	FGRAMPH1_01G16577:CDS.262	gDNA from INRA156∆H2A.Z#1 or INRA156 WT	5’UTR-PH1-01G16577_F	CCCAACACACCACAACAAGT	65
			3’UTR-PH1-01G16577_R	CCTGACTTGAGAGGCTACCC
Expression assays	H2A.Z (FGRAMPH1_01G03973)	cDNA from INRA349 WT, INRA349∆H2A.Z, or INRA349∆H2A.Z:H2A.Z	H2AZ-F1	CACCACCGTAGGCGATTGTC	54
			H2AZ-R1	CCTCAAGGTCAAGCGTATCACAC
	ßtubulin (FGRAMPH1_01G26865)	cDNA from INRA349 WT, INRA349∆H2A.Z, or INRA349∆H2A.Z:H2A.Z	ßT2a	GGTAACCAAATCGGTGCTGCTTTC	58
			ßtub536R	GATTGACCGAAAACGAAGTTG
	Ubiquitin thiolesterase (FGRAMPH1_01G03049)	cDNA from INRA349 WT, INRA349∆H2A.Z, or INRA349∆H2A.Z:H2A.Z	GZUBH-F	GTTCTCGAGGCCAGCAAAAAGTCA	60
			GZUBH-R	CGAATCGCCGTTAGGGGTGTCTG
	eF1a (FGRAMPH1_01G10877)	cDNA from INRA349 WT, INRA349∆H2A.Z, or INRA349∆H2A.Z:H2A.Z	EF1A-F	TGTCTACAAGATTGGCGC	61
			EF1A-R	CTTGCAGGCAATGTGG
* Annealing temperature used for amplifications with GoTaq® DNA polymerase (others with KAPA HiFi DNA polymerase except for expression assays that were realized using QuantiFast reagents); nucleotides in blue are part of linker sequences used for proper fragment assembly by homologous recombination
