# Supplementary material for: Effect of H2A.Z deletion is rescued by compensatory mutations in Fusarium graminearum
Source: PLoS Genet. 2020 Oct 22;16(10):e1009125. doi: 10.1371/journal.pgen.1009125 (PMC7608984; doi:10.1371/journal.pgen.1009125)
Supplement: S2 Table — (XLSX) [file pgen.1009125.s017.xlsx]

## Sheet: Feuil1
Table S1 Primers used in the F. fujikuroi study
Application	Primer name	Sequence (5’->3’)
Primers used for plasmid generation	FfH2A.Z_5F	ACGCCAGGGTTTTCCCAGTCACGACGAGGGAAGCGACGAGGAACAATGGC
	FfH2A.Z_5R	CACTTAACGTTACTGAAATCTCCAACCGGTAGCCGATCGGTCGAAATGGC
	FfH2A.Z_3F	TTCAATATCATCTTCTGTCTCCGACGCGGTAAACCGGTATATGGGATGG
	FfH2A.Z_3R	ATAACAATTTCACACAGGAAACAGCTGGTGCGCATGCTTGAGAGGAAGC
	Hph_F	GTCGGAGACAGAAGATGATATTGAAGGAGC
	Hph_R	GTTGGAGATTTCAGTAACGTTAAGTGGAT
Primers used for diagnostic PCR	dia_FfH2A.Z_F	CATGCGGATGAAGGAAGGC
	dia_FfH2A.Z_R	GCACAGCGTCGAGCGAAGCG
	FfH2A.Z_WT_diaF	AAGCAGCAGAGTCACTCTGC
	FfH2A.Z_WT_diaR	CCTTCTTCTTCTGCTCGACC
	pSCN44-trpC_P2	gtgatccgcctggacgactaaacc
	pCSN44-hph-trpC-T	ggaatagagtagatgccgaccgg
